# Supplementary material for: Effects of grassland controlled burning on symbiotic skin microbes in Neotropical amphibians
Source: Sci Rep. 2024 Jan 10;14:959. doi: 10.1038/s41598-023-50394-9 (PMC10781984; doi:10.1038/s41598-023-50394-9)
Supplement: Supplementary file 1 — Supplementary Information 1. [file 41598_2023_50394_MOESM1_ESM.xlsx]

## Sheet: Metadata_Laura
sample-id	reads	treatment	time	point	genus	host	crc	mass	Bd_Loads	Bd_Log	Bd_PN	pielou_evenness	faith_pd	observed_features	shannon_entropy	UUPC1	UUPC2	BCPC1	BCPC2	BC_dispersion	UU_dispersion
100A	12969	Control	Pre-fire	C1	Boana	B. leptolineata	29.62	1.7	0	0	0	0.70822	16.5584	183	5.32277	0.0629516	-0.103724	0.190103	-0.11402	0.526963	0.439772
10A	39053	Fire	Pre-fire	F3	Scinax	S. squalirostris	23.38	0.4	0	0	0	0.817561	28.3942	498	7.32535	0.290908	0.0157296	-0.101275	0.146135	0.565696	0.592323
10B	20791	Control	Pre-fire	C4	Scinax	S. squalirostris	22.9	0.8	85321.4	4.93106	1	0.612382	10.0435	83	3.90396	-0.136534	-0.0406424	-0.18922	-0.0569456	0.196975	0.43237
10C	27217	Fire	Post-fire	F4	Scinax	S. squalirostris	25.04	0.65	0	0	0	0.715622	24.7393	328	5.98085	0.213146	-0.0177001	-0.201133	0.0856567	0.371036	0.532102
11B	19195	Control	Pre-fire	C4	Scinax	S. squalirostris	24.8	0.9	12073.9	4.08188	1	0.605063	11.8447	101	4.02864	-0.0757897	-0.121784	-0.201462	-0.0415831	0.200928	0.440204
11C	16264	Fire	Post-fire	F5	Scinax	S. squalirostris	19.48	0.3	0	0	0	0.676434	18.5568	159	4.94668	0.12532	0.0161364	-0.150209	0.0383077	0.384537	0.469293
12A	49442	Fire	Pre-fire	F4	Scinax	S. squalirostris	17.34	0.2	0	0	0	0.544629	13.2963	131	3.8306	-0.000833269	-0.0476763	-0.175351	-0.108656	0.200115	0.441087
12B	52043	Fire	Pre-fire	F3	Scinax	S. squalirostris	27.87	1.1	0	0	0	0.584125	10.8292	111	3.96879	-0.137739	-0.0550904	-0.152172	-0.118574	0.190456	0.459181
12C	17312	Fire	Post-fire	F4	Scinax	S. squalirostris	24.52	0.65	0	0	0	0.614165	17.0064	156	4.47444	0.11211	0.0928837	-0.203901	-0.0549883	0.219273	0.471138
13A	34913	Fire	Pre-fire	F4	Scinax	S. squalirostris	18.23	0.1	0	0	0	0.559053	11.7598	115	3.82699	-0.0607606	-0.025232	-0.190913	-0.0485347	0.220002	0.435147
13B	9596	Control	Post-fire	C1	Scinax	S. squalirostris	21.61	0.7	0	0	0	0.68158	13.3594	117	4.68271	0.0280895	-0.0344124	-0.0369074	0.130134	0.577166	0.482408
13C	75976	Fire	Post-fire	F4	Scinax	S. squalirostris	26.21	0.9	0	0	0	0.821483	39.4226	651	7.67801	0.358497	0.15076	-0.0121561	0.129596	0.596518	0.630416
14C	33382	Fire	Post-fire	F4	Scinax	S. squalirostris	25.9	0.7	0	0	0	0.730271	30.6299	376	6.24717	0.321639	0.0871241	-0.165609	0.0615946	0.3759	0.57813
15A	16548	Fire	Pre-fire	F6	Scinax	S. squalirostris	25	0.2	0	0	0	0.572728	11.8191	96	3.7714	-0.0719798	-0.0597676	-0.204791	-0.0765439	0.226945	0.469576
15C	24540	Fire	Post-fire	F4	Scinax	S. squalirostris	23.51	0.65	0	0	0	0.604083	23.2465	206	4.64328	0.246513	0.118391	-0.173615	-0.0632102	0.229788	0.538233
16C	88894	Control	Post-fire	C4	Scinax	S. squalirostris	26.17	0.85	732.131	2.86518	1	0.554757	14.3864	137	3.93768	0.0208256	0.019375	-0.158662	-0.113381	0.219714	0.459722
17A	12779	Fire	Pre-fire	F6	Boana	B. leptolineata	27.9	1.6	0	0	0	0.679757	16.5174	193	5.16103	0.12151	-0.224687	-0.247391	0.0588169	0.375105	0.429552
17B	38838	Control	Post-fire	C1	Boana	B. leptolineata	30.99	1.7	0	0	0	0.621891	18.0129	169	4.60254	0.080589	-0.0844634	-0.16922	-0.0565452	0.284585	0.46989
17C	23841	Control	Post-fire	C4	Scinax	S. squalirostris	24.59	3.7	0	0	0	0.573165	16.3855	144	4.10955	0.099242	-0.000192276	-0.203079	-0.0644233	0.223955	0.469636
18A	7010	Fire	Pre-fire	F6	Boana	B. leptolineata	36.4	2.5	0	0	0	0.613053	8.3925	63	3.66439	0.270737	0.0441905	-0.209141	0.115548	0.389914	0.464671
18B	14634	Control	Post-fire	C1	Scinax	S. squalirostris	21.77	0.5	0	0	0	0.656495	16.8162	171	4.86978	0.0957365	-0.127953	-0.17722	0.0440495	0.317506	0.453058
18C	25092	Control	Post-fire	C4	Scinax	S. squalirostris	25.13	0.85	0	0	0	0.67067	16.362	191	5.08195	0.0858432	0.0671021	-0.131113	-0.0544365	0.263392	0.457751
19A	14235	Fire	Pre-fire	C6	Boana	B. leptolineata	37.32	3	0	0	0	0.592196	9.72181	76	3.7	0.211003	0.000840593	-0.220413	0.152198	0.288581	0.449488
19B	15055	Control	Post-fire	C1	Boana	B. leptolineata	32.85	1.4	0	0	0	0.632291	15.731	146	4.54606	0.0758792	-0.0328025	-0.159439	-0.0043367	0.227308	0.44885
19C	13508	Control	Post-fire	C4	Scinax	S. squalirostris	23.94	0.7	0	0	0	0.616252	12.0815	108	4.16271	-0.0902755	0.074682	-0.224205	-0.0130707	0.23394	0.446022
1A	1108	Fire	Pre-fire	F2	Scinax	S. squalirostris	20.04	0.02	0	0	0	Not enough reads	Not enough reads	Not enough reads	Not enough reads	Not enough reads	Not enough reads	Not enough reads	Not enough reads	Not enough reads	Not enough reads
1B	6233	Fire	Pre-fire	C6	Scinax	S. squalirostris	23.17	0.7	0	0	0	0.671467	10.8475	96	4.42159	-0.032794	-0.0219929	0.0621217	0.345941	0.462583	0.48024
20B	56756	Control	Post-fire	C1	Boana	B. leptolineata	33.09	1.5	0	0	0	0.623472	19.0959	221	4.85554	0.0618069	-0.168456	-0.180364	0.0531964	0.259295	0.452353
20C	22329	Control	Post-fire	C4	Scinax	S. squalirostris	26.37	0.8	0	0	0	0.676011	16.4416	180	5.06458	0.0726193	0.0911469	-0.181071	0.0751015	0.365164	0.476373
21B	11989	Control	Post-fire	C1	Boana	B. leptolineata	35.53	2.6	0	0	0	0.644139	12.7108	112	4.38488	0.128999	-0.0789477	-0.172603	0.0881279	0.242344	0.470634
21C	13774	Control	Post-fire	C4	Scinax	S. squalirostris	26.08	1	0	0	0	0.777406	21.1128	250	6.19265	0.220583	0.057433	-0.0602394	0.0754964	0.489514	0.522194
22C	23485	Control	Post-fire	C4	Scinax	S. squalirostris	26	1.5	0	0	0	0.7952	25.3949	323	6.62831	0.253804	0.0546569	-0.0479891	0.116127	0.471644	0.526662
23C	8895	Control	Post-fire	C1	Scinax	S. squalirostris	19.18	0.3	0	0	0	0.66042	11.292	95	4.33886	-0.0845966	0.0257581	-0.19695	0.0900408	0.380495	0.466524
24C	13083	Fire	Post-fire	F3	Scinax	S. squalirostris	26.84	0.85	0	0	0	0.547851	11.2586	96	3.60758	-0.0665516	0.0792369	0.244435	-0.364635	0.504999	0.443661
25C	26958	Fire	Post-fire	F6	Scinax	S. squalirostris	25.25	0.7	0	0	0	0.491018	9.22748	82	3.12167	-0.129535	0.100779	0.288098	-0.393679	0.539146	0.463815
26A	23161	Fire	Pre-fire	F5	Boana	B. leptolineata	32.75	1.3	0	0	0	0.619131	22.8694	205	4.75461	-0.0532862	-0.179492	0.0151297	-0.352205	0.707652	0.480399
26C	20011	Fire	Post-fire	F6	Scinax	S. squalirostris	25.92	0.85	0	0	0	0.561653	14.629	158	4.10219	0.0563528	0.0576431	0.448135	0.243614	0.645174	0.457743
27A	130	Fire	Pre-fire	F5	Boana	B. leptolineata	26.9	1.7	0	0	0	Not enough reads	Not enough reads	Not enough reads	Not enough reads	Not enough reads	Not enough reads	Not enough reads	Not enough reads	Not enough reads	Not enough reads
27C	20094	Fire	Post-fire	F6	Scinax	S. squalirostris	26.16	0.9	0	0	0	0.640342	18.1837	208	4.93092	0.103728	0.0704503	0.300661	-0.213487	0.515983	0.486056
28A	11474	Fire	Pre-fire	F5	Boana	B. leptolineata	30.8	1.6	0	0	0	0.677863	17.7332	177	5.06201	0.0210932	-0.030052	-0.214116	0.0339067	0.320114	0.437426
28B	30386	Control	Pre-fire	C4	Boana	B. leptolineata	31.25	1.2	0	0	0	0.648356	17.7941	188	4.89806	0.0432361	-0.134305	-0.184766	-0.0497545	0.280516	0.436327
28C	15408	Fire	Post-fire	F6	Scinax	S. squalirostris	27.25	0.9	0	0	0	0.674269	19.9205	203	5.1685	0.149296	0.0718877	-0.176955	0.0444555	0.28987	0.513986
29A	39538	Fire	Pre-fire	F5	Boana	B. leptolineata	33.63	1.3	0	0	0	0.813761	44.8788	673	7.64485	-0.397053	-0.0350341	-0.0964968	-0.232655	0.551274	0.593374
29B	28363	Control	Pre-fire	C4	Scinax	S. squalirostris	14.76	0.2	0	0	0	0.600761	18.0266	198	4.58342	0.137891	-0.00140359	-0.181351	0.0593234	0.378126	0.490047
29C	6783	Fire	Post-fire	F6	Scinax	S. squalirostris	27.68	1.1	0	0	0	0.645112	12.9317	102	4.30446	-0.01998	0.0421449	0.0650479	0.23563	0.379405	0.462093
2A	68907	Fire	Pre-fire	F2	Boana	B. leptolineata	19.98	0.02	0	0	0	0.566951	11.6737	130	3.98134	0.148344	0.0615121	-0.178099	0.182363	0.283438	0.48084
2B	36941	Fire	Pre-fire	C6	Scinax	S. squalirostris	26.03	0.8	0	0	0	0.522406	11.3777	101	3.47829	-0.108144	-0.0863255	0.193238	0.40909	0.522093	0.460314
30A	37599	Fire	Pre-fire	F5	Boana	B. leptolineata	34.12	1.8	NA	NA	NA	0.643008	27.1335	320	5.35106	-0.189043	-0.0722461	-0.183635	0.0550093	0.331737	0.46651
30C	17198	Fire	Post-fire	F6	Scinax	S. squalirostris	94.23	53	0	0	0	0.813676	27.2241	329	6.80391	0.286366	0.0161151	0.075953	0.162385	0.717836	0.54918
32A	29755	Control	Pre-fire	C4	Boana	B. leptolineata	19.07	0.3	0	0	0	0.60107	17.4747	187	4.53622	0.0629593	-0.0778075	-0.160424	0.195609	0.272834	0.467133
33A	6740	Control	Pre-fire	C4	Scinax	S. squalirostris	21.41	0.15	0	0	0	0.620705	8.41621	57	3.6205	-0.171915	-0.00161036	-0.18392	-0.116171	0.24273	0.470674
35A	5180	Control	Pre-fire	C4	Scinax	S. squalirostris	24.18	0.9	0	0	0	0.629084	6.86208	54	3.62031	-0.226165	-0.0277838	-0.191053	-0.0925406	0.231708	0.472622
35B	33690	Fire	Pre-fire	C5	Scinax	S. squalirostris	19.58	0.4	0	0	0	0.628425	9.60104	84	4.01709	-0.137538	0.0212324	-0.181607	-0.032076	0.258689	0.457874
36A	6895	Control	Pre-fire	C4	Scinax	S. squalirostris	24.35	1.3	0	0	0	0.72779	8.76223	86	4.67697	-0.18474	-0.04156	-0.145938	0.0576183	0.395949	0.460746
36B	25386	Fire	Pre-fire	C5	Boana	B. leptolineata	32.04	1.7	0	0	0	0.616168	12.1343	111	4.1865	0.138985	-0.0589541	-0.137444	0.133351	0.223157	0.406043
37A	17038	Control	Pre-fire	C4	Scinax	S. squalirostris	15.44	0.5	0	0	0	0.622022	11.8592	114	4.25021	-0.107938	-0.0904368	-0.148765	0.0426419	0.254165	0.43623
38A	858	Fire	Pre-fire	F1	Boana	B. leptolineata	33.71	1.6	0	0	0	Not enough reads	Not enough reads	Not enough reads	Not enough reads	Not enough reads	Not enough reads	Not enough reads	Not enough reads	Not enough reads	Not enough reads
38B	29084	Fire	Pre-fire	F5	Boana	B. leptolineata	32.53	1.8	0	0	0	0.645257	16.3162	144	4.62644	0.0281585	-0.0037075	-0.193431	0.0350241	0.242444	0.446827
39A	23831	Fire	Pre-fire	F1	Boana	B. leptolineata	30.61	1.7	0	0	0	0.622591	13.7442	154	4.52424	0.153424	0.0254018	-0.177549	-0.0296485	0.358974	0.441379
39B	12835	Fire	Pre-fire	F5	Boana	B. leptolineata	30.99	1.4	0	0	0	0.714007	24.4693	227	5.58821	-0.207049	0.00741401	-0.151924	-0.122904	0.37027	0.520749
3B	50227	Fire	Pre-fire	C6	Scinax	S. squalirostris	26.3	0.9	0	0	0	0.63081	12.4833	127	4.40854	-0.111101	-0.0392332	0.389254	0.443141	0.745622	0.522838
40A	11886	Fire	Pre-fire	F1	Boana	B. leptolineata	39.7	2.1	0	0	0	0.607324	7.33141	66	3.67091	0.29009	0.0832508	-0.112035	0.239616	0.278118	0.466712
40B	22969	Fire	Pre-fire	F5	Boana	B. leptolineata	32.18	1.8	0	0	0	0.606042	19.2292	198	4.62371	-0.162348	0.0720779	-0.179484	0.0903043	0.227452	0.447709
40C	10309	Fire	Pre-fire	F2	Boana	B. leptolineata	33.66	2.1	0	0	0	0.678049	20.3806	181	5.08526	-0.0458093	-0.0664314	-0.212189	0.0197583	0.293392	0.485597
41A	31918	Fire	Pre-fire	F1	Boana	B. leptolineata	30.76	2.2	0	0	0	0.75017	11.348	134	5.30076	0.220754	-0.0142372	0.00812839	-0.320813	0.815697	0.531212
41B	27580	Fire	Pre-fire	F5	Boana	B. leptolineata	21.72	0.7	29382.9	4.46811	1	0.723939	31.615	377	6.19578	-0.348643	0.0576722	-0.169337	-0.216398	0.440129	0.544738
42A	12268	Fire	Pre-fire	F1	Boana	B. leptolineata	29	1.4	0	0	0	0.710387	14.8166	156	5.17546	0.138045	-0.191673	-0.257704	0.089886	0.365498	0.448668
43A	11626	Fire	Pre-fire	F1	Boana	B. leptolineata	34	2.3	0	0	0	0.781417	17.4139	180	5.85426	0.102203	-0.255066	-0.203985	-0.0174173	0.418992	0.460816
43B	21865	Fire	Pre-fire	F5	Boana	B. leptolineata	33.58	2.4	957.144	2.98143	1	0.774494	36.0653	440	6.80111	-0.359529	-0.00801118	-0.154164	-0.307089	0.508152	0.56762
43C	32712	Control	Post-fire	C1	Boana	B. leptolineata	34.1	1.8	0	0	0	0.696759	18.9884	186	5.25298	0.0150219	-0.149043	-0.22246	-0.0500512	0.379911	0.477738
45A	21912	Fire	Pre-fire	C6	Boana	B. leptolineata	29.59	1.2	0	0	0	0.611394	8.418	75	3.80826	0.259584	0.099359	-0.241928	0.130027	0.320416	0.449675
45B	12396	Fire	Pre-fire	F5	Boana	B. leptolineata	35.09	3.2	0	0	0	0.622941	19.4521	141	4.44752	-0.139754	0.018905	-0.195375	0.0331902	0.241437	0.466423
45C	165	Control	Pre-fire	C3	Scinax	S. squalirostris	23.86	0.85	0	0	0	Not enough reads	Not enough reads	Not enough reads	Not enough reads	Not enough reads	Not enough reads	Not enough reads	Not enough reads	Not enough reads	Not enough reads
46B	13965	Fire	Pre-fire	F5	Scinax	S. squalirostris	25.02	1.5	4355.53	3.63914	1	0.662878	19.5472	169	4.90588	0.167712	0.0165342	-0.168613	0.0305148	0.335589	0.545599
47A	21317	Fire	Pre-fire	C5	Scinax	S. squalirostris	27.33	0.9	0	0	0	0.609618	13.6306	157	4.44693	0.0287384	-0.0452198	-0.236632	-0.00559093	0.305177	0.457091
47B	18405	Fire	Pre-fire	F5	Boana	B. leptolineata	30.63	1.9	0	0	0	0.660646	27.58	290	5.40403	-0.262623	0.0325716	-0.179643	-0.0261377	0.284756	0.521316
48A	10455	Fire	Pre-fire	C5	Scinax	S. squalirostris	20.98	0.5	0	0	0	0.645342	10.3028	92	4.20993	-0.147687	-0.0622909	-0.190159	-0.0856232	0.221383	0.456587
48C	57236	Fire	Post-fire	C5	Boana	B. leptolineata	29.4	1.2	0	0	0	0.528958	20.2013	210	4.08051	-0.0522717	-0.0261875	0.399174	0.0736019	0.495952	0.478547
49A	38476	Fire	Pre-fire	C5	Boana	B. leptolineata	21.5	0.6	0	0	0	0.584447	8.56023	82	3.71565	0.215758	0.157457	-0.178734	0.194176	0.249146	0.454174
49C	133116	Fire	Post-fire	C5	Scinax	S. squalirostris	26.57	1	94075.3	4.97348	1	0.426366	12.8451	144	3.05701	-0.0973522	-0.0312686	0.315636	-0.337617	0.617807	0.539315
4B	31430	Fire	Pre-fire	C6	Scinax	S. squalirostris	23.61	0.8	0	0	0	0.621594	19.641	217	4.82453	0.171776	-0.000889936	0.331514	0.426846	0.672621	0.497894
50A	39340	Control	Pre-fire	C2	Scinax	S. squalirostris	27.73	0.5	0	0	0	0.761029	24.618	423	6.63961	0.258262	0.00619263	-0.0742483	0.138789	0.572421	0.574904
50C	69806	Fire	Post-fire	F5	Boana	B. leptolineata	28.66	1.2	0	0	0	0.792113	49.0361	774	7.60127	-0.394828	-0.000986574	0.291433	-0.230752	0.65729	0.612558
51A	36156	Control	Pre-fire	C2	Scinax	S. squalirostris	27.66	0.6	0	0	0	0.645321	15.7601	219	5.01723	0.0867895	-0.065936	-0.166504	-0.0449883	0.262079	0.454151
51B	28838	Control	Post-fire	C4	Scinax	S. squalirostris	15.78	0.25	0	0	0	0.652114	11.6602	135	4.61489	-0.0589297	-0.0522494	-0.163379	-0.0436349	0.276674	0.419448
51C	6953	Fire	Post-fire	F5	Boana	B. leptolineata	31.2	1.6	0	0	0	0.585259	19.4964	145	4.20211	-0.176578	0.104898	0.379377	-0.0443791	0.515526	0.506949
52A	31690	Control	Pre-fire	C2	Scinax	S. squalirostris	23.63	0.8	0	0	0	0.765061	15.7273	241	6.05385	0.0798382	-0.139414	-0.184591	0.100872	0.425329	0.472691
52C	11652	Fire	Post-fire	F5	Boana	B. leptolineata	31.82	1.6	0	0	0	0.511828	14.6841	115	3.50372	-0.00566156	0.102432	0.434323	0.0385854	0.528785	0.459463
53A	36878	Control	Pre-fire	C3	Scinax	S. squalirostris	28.65	0.6	0	0	0	0.597951	14.0169	152	4.33391	0.0462567	0.00567014	-0.21676	-0.0379612	0.249577	0.459156
53B	2113	Control	Post-fire	C4	Scinax	S. squalirostris	25.79	0.9	0	0	0	Not enough reads	Not enough reads	Not enough reads	Not enough reads	Not enough reads	Not enough reads	Not enough reads	Not enough reads	Not enough reads	Not enough reads
53C	2663	Fire	Post-fire	F5	Boana	B. leptolineata	31.82	1.6	0	0	0	Not enough reads	Not enough reads	Not enough reads	Not enough reads	Not enough reads	Not enough reads	Not enough reads	Not enough reads	Not enough reads	Not enough reads
54A	51836	Control	Pre-fire	C3	Scinax	S. squalirostris	27.03	0.6	0	0	0	0.577558	11.8809	110	3.91663	-0.100153	-0.0433796	-0.199559	-0.0931031	0.274867	0.49505
54B	9499	Control	Post-fire	C4	Scinax	S. squalirostris	25.3	0.8	0	0	0	0.670104	11.4345	109	4.53539	-0.0977894	-0.104368	-0.224043	0.0269667	0.268042	0.463933
54C	15966	Fire	Post-fire	F5	Boana	B. leptolineata	33.18	1.55	0	0	0	0.542899	12.4971	121	3.75624	0.11307	0.103268	0.430972	0.0996527	0.520249	0.419614
55A	21239	Control	Pre-fire	C3	Scinax	S. squalirostris	18.18	0.2	0	0	0	0.597672	15.6259	142	4.2732	0.0758787	-0.10431	-0.19211	-0.0515512	0.234439	0.44992
55B	7791	Control	Post-fire	C4	Scinax	S. squalirostris	24.41	0.8	0	0	0	0.660808	8.97355	73	4.09029	-0.190243	-0.0558597	-0.176267	-0.0606398	0.199356	0.418157
55C	7252	Fire	Post-fire	F5	Boana	B. leptolineata	30.96	1.7	0	0	0	0.713988	11.7877	94	4.6799	0.129151	0.138398	0.305447	-0.0358811	0.501834	0.469374
56A	64671	Control	Pre-fire	C3	Scinax	S. squalirostris	20.74	0.2	0	0	0	0.539694	10.6074	100	3.58565	-0.113419	-0.0365317	-0.213632	-0.0729401	0.247326	0.422355
56B	19568	Control	Post-fire	C4	Scinax	S. squalirostris	26.11	1	0	0	0	0.656486	9.24563	83	4.18512	-0.152772	0.000769567	-0.116325	0.148327	0.382376	0.410976
56C	5828	Fire	Post-fire	F5	Boana	B. leptolineata	31.54	1.65	0	0	0	0.681293	12.3543	97	4.49648	0.143475	0.0432003	0.350274	-0.0378561	0.484519	0.455815
57B	25713	Control	Post-fire	C4	Scinax	S. squalirostris	26.33	0.9	0	0	0	0.62598	13.5818	161	4.58901	0.00208404	-0.103264	-0.207278	-0.00995009	0.238349	0.418054
57C	1602	Control	Post-fire	C4	Scinax	S. squalirostris	26.44	1.2	0	0	0	Not enough reads	Not enough reads	Not enough reads	Not enough reads	Not enough reads	Not enough reads	Not enough reads	Not enough reads	Not enough reads	Not enough reads
58A	22084	Control	Pre-fire	C1	Scinax	S. squalirostris	22.03	0.5	0	0	0	0.603284	8.84104	88	3.89687	-0.169509	-0.0262024	-0.201007	-0.0654116	0.233745	0.443717
58B	42122	Control	Post-fire	C4	Scinax	S. squalirostris	25.7	0.8	0	0	0	0.588061	16.0693	176	4.3866	0.0693098	-0.130386	-0.220583	-0.00138398	0.247404	0.473439
58C	141204	Control	Post-fire	C4	Scinax	S. squalirostris	23.37	0.9	0	0	0	0.514588	12.7722	132	3.62496	-0.0578355	-0.0513142	0.444159	0.22088	0.644269	0.476915
59A	17029	Control	Pre-fire	C1	Boana	B. leptolineata	19.36	0.6	442726	5.64614	1	0.626317	10.8055	122	4.34084	0.21051	0.0339858	-0.139442	0.173869	0.230531	0.412682
59C	23408	Control	Post-fire	C4	Scinax	S. squalirostris	25.99	1.1	0	0	0	0.609343	14.9324	136	4.3187	0.00681967	-0.00360284	0.330295	-0.252343	0.51987	0.454959
5A	7822	Fire	Pre-fire	F3	Scinax	S. squalirostris	22.82	0.4	0	0	0	0.63368	9.2029	86	4.0722	-0.107055	-0.00224891	-0.207577	-0.0516908	0.250878	0.451771
5B	9837	Fire	Pre-fire	C5	Boana	B. leptolineata	30.74	1.5	0	0	0	0.753062	20.3205	217	5.84493	-0.0182863	-0.241614	-0.155044	-0.033238	0.36571	0.470037
60A	24788	Control	Pre-fire	C1	Boana	B. leptolineata	20.03	0.1	17958.6	4.2543	1	0.616092	13.0888	118	4.24034	0.164176	-0.0940545	-0.171722	0.195837	0.268213	0.452721
60B	20983	Fire	Post-fire	F4	Scinax	S. squalirostris	27.31	0.9	0	0	0	0.867696	42.5824	579	7.96321	0.368265	0.180902	0.0824122	0.160176	0.668355	0.660396
60C	7050	Control	Post-fire	C4	Scinax	S. squalirostris	25.26	1.15	0	0	0	0.567499	10.6073	88	3.66572	-0.104941	0.0672943	0.274753	-0.387536	0.539838	0.479956
61A	44759	Control	Pre-fire	C1	Boana	B. leptolineata	23.07	1.5	0	0	0	0.556063	11.6974	124	3.86697	0.111539	-0.044903	-0.12268	0.243042	0.273077	0.442299
61B	19334	Fire	Post-fire	F4	Scinax	S. squalirostris	24.42	0.9	0	0	0	0.649072	25.2146	262	5.21427	0.294303	0.0784321	-0.159857	-0.0355404	0.251914	0.552519
62A	23991	Control	Pre-fire	C1	Boana	B. leptolineata	29.91	1	2556.16	3.40776	1	0.576489	8.29304	66	3.48452	0.240808	0.04148	-0.152682	0.2461	0.297492	0.467223
63B	13118	Fire	Post-fire	C5	Scinax	S. squalirostris	22.62	0.5	0	0	0	0.689535	10.0449	97	4.55087	-0.146964	-0.0973543	-0.203316	0.0225115	0.28454	0.427971
64B	298	Fire	Post-fire	C5	Scinax	S. squalirostris	20.95	0.4	0	0	0	Not enough reads	Not enough reads	Not enough reads	Not enough reads	Not enough reads	Not enough reads	Not enough reads	Not enough reads	Not enough reads	Not enough reads
65A	48902	Control	Pre-fire	C4	Scinax	S. squalirostris	23.93	0.8	0	0	0	0.635861	16.4318	172	4.72207	0.0445782	-0.12115	-0.218456	1.42e-05	0.287304	0.475728
65B	82480	Fire	Post-fire	C5	Scinax	S. squalirostris	19.83	0.3	0	0	0	0.666997	15.4784	174	4.96442	0.0260814	-0.138662	-0.0739259	0.101254	0.500536	0.453222
66A	40660	Control	Pre-fire	C4	Scinax	S. squalirostris	26.39	0.7	0	0	0	0.697078	17.6915	202	5.33837	0.0787409	-0.164096	-0.194832	0.0268355	0.296854	0.444386
67A	8391	Control	Pre-fire	C4	Scinax	S. squalirostris	24.44	0.9	0	0	0	0.689647	15.4062	133	4.86566	0.0705218	-0.148163	-0.152055	-0.0646127	0.271254	0.448973
67B	75906	Fire	Post-fire	F5	Boana	B. leptolineata	32.82	1.6	0	0	0	0.670282	18.7237	237	5.28769	-0.0427597	0.0167861	-0.0807291	-0.0390217	0.30139	0.454582
68A	33566	Control	Pre-fire	C4	Scinax	S. squalirostris	24.82	0.8	34408.7	4.53668	1	0.466653	11.6352	110	3.16454	-0.0971476	-0.139666	0.245561	0.317164	0.674911	0.417645
68B	20964	Fire	Post-fire	F5	Boana	B. leptolineata	31.2	1.3	0	0	0	0.846476	25.9755	386	7.27331	-0.152488	-0.149854	-0.0384287	-0.264206	0.621088	0.520598
69A	44613	Control	Pre-fire	C4	Scinax	S. squalirostris	25.28	0.9	0	0	0	0.621368	9.06016	99	4.11927	-0.174402	-0.0533534	-0.0104176	0.125855	0.325276	0.446937
69B	4661	Fire	Post-fire	F5	Boana	B. leptolineata	31.58	1.35	0	0	0	0.706911	8.42695	70	4.33286	0.189687	0.191015	-0.14345	0.0823468	0.208061	0.466742
6A	18159	Fire	Pre-fire	F3	Scinax	S. squalirostris	28.71	0.6	0	0	0	0.589729	9.0874	77	3.69571	-0.108696	-0.0157194	-0.135221	-0.129747	0.206714	0.461066
6B	8713	Control	Pre-fire	F5	Boana	B. leptolineata	33.29	1.6	0	0	0	0.723649	28.6568	276	5.86773	-0.304476	0.086799	-0.193086	-0.118812	0.37332	0.557287
70A	16042	Control	Pre-fire	C4	Scinax	S. squalirostris	23.72	0.7	0	0	0	0.706321	10.8001	107	4.76164	-0.114265	-0.0790805	0.102807	-0.0536639	0.567674	0.415257
70B	10210	Fire	Post-fire	F5	Boana	B. leptolineata	32.26	1.3	1354.34	3.13205	1	0.785152	18.2152	212	6.06759	0.0505267	-0.161583	-0.136401	-0.219254	0.458858	0.45502
71A	18921	Control	Pre-fire	C4	Scinax	S. squalirostris	23.59	0.7	0	0	0	0.748576	15.8604	180	5.60822	0.0416239	-0.126828	0.197818	-0.000216119	0.621447	0.484711
71B	5201	Fire	Post-fire	F5	Boana	B. leptolineata	29.7	1.4	0	0	0	0.693176	11.808	88	4.47752	0.143193	0.0803941	-0.195157	-0.0772703	0.307094	0.434738
73A	21810	Fire	Pre-fire	F3	Scinax	S. squalirostris	18.2	0.4	0	0	0	0.630272	17.1758	156	4.59178	0.0989126	-0.163577	0.253862	-0.172302	0.614746	0.487592
74A	350	Fire	Pre-fire	F5	Boana	B. leptolineata	29.23	1.2	0	0	0	Not enough reads	Not enough reads	Not enough reads	Not enough reads	Not enough reads	Not enough reads	Not enough reads	Not enough reads	Not enough reads	Not enough reads
74b	252	Control	Post-fire	C1	Boana	B. leptolineata	31.64	1.5	0	0	0	Not enough reads	Not enough reads	Not enough reads	Not enough reads	Not enough reads	Not enough reads	Not enough reads	Not enough reads	Not enough reads	Not enough reads
75A	20696	Fire	Pre-fire	F5	Boana	B. leptolineata	31.62	1.7	0	0	0	0.830048	39.141	516	7.47975	-0.35102	-0.0245932	0.115614	-0.389198	0.690786	0.571577
75B	18962	Control	Post-fire	C1	Boana	B. leptolineata	32.98	1.6	0	0	0	0.574468	13.3904	116	3.93969	0.103302	0.0173304	-0.0717369	-0.24565	0.514407	0.425894
76B	33204	Control	Post-fire	C1	Boana	B. leptolineata	30	1.4	0	0	0	0.649557	32.2315	416	5.65143	-0.21797	-0.129703	-0.052605	-0.238856	0.566522	0.516756
77B	133	Control	Post-fire	C1	Boana	B. leptolineata	31.29	1.45	0	0	0	Not enough reads	Not enough reads	Not enough reads	Not enough reads	Not enough reads	Not enough reads	Not enough reads	Not enough reads	Not enough reads	Not enough reads
78A	28183	Fire	Pre-fire	F2	Scinax	S. squalirostris	17.58	0.2	0	0	0	0.855174	31.5056	494	7.65241	0.34036	0.00770216	0.154785	0.0450455	0.718856	0.572306
78B	26132	Fire	Pre-fire	F2	Scinax	S. squalirostris	18	0.3	0	0	0	0.525197	14.601	127	3.67044	0.0180144	0.13415	0.271212	-0.390472	0.531387	0.48857
79A	7700	Fire	Pre-fire	F2	Scinax	S. squalirostris	19.19	0.3	0	0	0	0.614614	10.1337	80	3.88555	-0.047529	0.0480855	-0.204724	-0.0657016	0.227102	0.491319
79B	20517	Fire	Pre-fire	F2	Scinax	S. squalirostris	19.23	0.3	0	0	0	0.470096	5.58995	45	2.5817	-0.28148	0.315368	0.308093	-0.42033	0.573179	0.53854
7A	10903	Fire	Pre-fire	F3	Scinax	S. squalirostris	19.37	0.1	0	0	0	0.609285	13.1631	110	4.13178	-0.056707	-0.092129	-0.218889	-0.0394737	0.222555	0.496212
7B	26773	Control	Pre-fire	F5	Boana	B. leptolineata	32.89	1.6	0	0	0	0.60491	17.6093	191	4.58366	0.0545191	-0.144812	-0.205986	0.0714499	0.25092	0.455407
7C	9389	Fire	Post-fire	F4	Scinax	S. squalirostris	23.86	0.75	2239.87	3.35042	1	0.467692	4.64792	32	2.33846	-0.320799	0.260332	0.293128	-0.398428	0.568083	0.522184
81A	13609	Control	Pre-fire	C2	Scinax	S. squalirostris	26.56	0.9	0	0	0	0.656716	17.0962	193	4.98609	0.0874696	-0.0773702	0.11904	0.362005	0.515512	0.47654
81B	36587	Control	Pre-fire	C2	Scinax	S. squalirostris	24.24	0.6	0	0	0	0.557881	15.8452	122	3.86652	0.061887	0.144404	0.3134	-0.282448	0.522778	0.480186
82A	170	Control	Pre-fire	C2	Scinax	S. squalirostris	25.68	0.9	0	0	0	Not enough reads	Not enough reads	Not enough reads	Not enough reads	Not enough reads	Not enough reads	Not enough reads	Not enough reads	Not enough reads	Not enough reads
82B	39866	Control	Pre-fire	C2	Scinax	S. squalirostris	25.82	0.9	0	0	0	0.610642	13.8472	106	4.10835	-0.00655438	0.159246	0.373986	-0.142775	0.528745	0.473006
83A	11419	Control	Pre-fire	C2	Scinax	S. squalirostris	25.69	0.9	0	0	0	0.617853	10.1479	103	4.13127	-0.108824	-0.0127664	-0.232436	-0.0345462	0.229661	0.461998
83B	30262	Control	Pre-fire	C2	Scinax	S. squalirostris	24.99	0.65	0	0	0	0.538907	17.4904	127	3.76625	0.109192	0.184664	0.351945	-0.268952	0.516528	0.516425
84A	11521	Control	Pre-fire	C2	Scinax	S. squalirostris	24.17	0.8	17312.8	4.23839	1	0.618846	11.1045	110	4.19661	-0.104488	-0.0966307	-0.195302	-0.0747004	0.209004	0.430075
84B	16637	Control	Pre-fire	C2	Scinax	S. squalirostris	24.7	0.7	0	0	0	0.578637	14.2989	106	3.89302	0.00746341	0.114543	0.413772	0.0288066	0.580678	0.481662
85A	34200	Control	Pre-fire	C2	Scinax	S. squalirostris	24.1	0.8	0	0	0	0.704607	19.5781	265	5.67198	0.138225	-0.151994	-0.102705	0.149096	0.353541	0.483029
85B	5327	Control	Pre-fire	C2	Scinax	S. squalirostris	24.93	0.8	0	0	0	0.611394	6.8888	50	3.45062	-0.236477	0.272902	0.276624	-0.361368	0.521712	0.481892
86B	13169	Fire	Post-fire	C5	Scinax	S. squalirostris	25.14	0.8	0	0	0	0.642411	11.244	110	4.35642	-0.0657587	0.208054	0.255345	-0.347287	0.523825	0.490771
87B	37688	Fire	Post-fire	F5	Boana	B. leptolineata	37.66	2.4	0	0	0	0.576145	20.723	185	4.33916	-0.125461	0.137746	0.387851	0.0248134	0.482523	0.492234
88B	23069	Fire	Post-fire	F5	Boana	B. leptolineata	30.81	1.45	0	0	0	0.515789	10.3604	87	3.3232	0.10316	0.239866	0.438081	0.104617	0.521243	0.497552
89A	19209	Fire	Pre-fire	F5	Boana	B. leptolineata	26.5	1.3	0	0	0	0.639889	13.3253	138	4.54867	0.135926	-0.0208979	-0.185197	0.0340265	0.252078	0.431482
89B	8104	Fire	Post-fire	F5	Boana	B. leptolineata	33.3	1.6	0	0	0	0.519659	12.4683	88	3.3567	0.0378463	0.227669	0.414585	0.0838491	0.503125	0.48266
8A	179	Fire	Pre-fire	F3	Scinax	S. squalirostris	22	0.3	0	0	0	Not enough reads	Not enough reads	Not enough reads	Not enough reads	Not enough reads	Not enough reads	Not enough reads	Not enough reads	Not enough reads	Not enough reads
8B	7079	Control	Pre-fire	C4	Scinax	S. squalirostris	24.98	0.8	9854.05	3.99366	1	0.6568	9.25601	96	4.325	-0.107114	-0.00792797	-0.149562	-0.0893988	0.226643	0.451752
8C	16379	Fire	Post-fire	F4	Scinax	S. squalirostris	24.97	0.7	0	0	0	0.466293	8.574	65	2.80819	-0.168758	0.134248	0.288718	-0.384722	0.54041	0.472341
90A	14965	Fire	Pre-fire	F4	Scinax	S. squalirostris	26	0.8	0	0	0	0.494577	6.03969	53	2.8329	-0.28891	0.0822808	0.418751	0.476101	0.726787	0.472191
90B	50887	Fire	Post-fire	F5	Boana	B. leptolineata	33.16	1.65	0	0	0	0.560946	22.8815	263	4.5094	-0.203233	0.0656579	0.433317	0.0899582	0.52691	0.515107
91A	11620	Fire	Pre-fire	F4	Scinax	S. squalirostris	27	1.2	0	0	0	0.642596	19.0812	160	4.70504	0.132633	0.0461384	-0.0232777	0.262105	0.392355	0.518296
91B	32629	Fire	Post-fire	F5	Boana	B. leptolineata	30.63	1.3	0	0	0	0.743948	19.6595	222	5.79864	0.00192893	0.111942	0.317383	0.0227088	0.571518	0.526894
92B	22679	Fire	Post-fire	F5	Boana	B. leptolineata	31.73	1.6	0	0	0	0.742361	31.2511	377	6.35344	-0.351278	0.0339898	0.329434	-0.0412629	0.576177	0.527918
93A	9535	Fire	Pre-fire	F2	Scinax	S. squalirostris	26.33	0.9	481872	5.68293	1	0.625384	15.47	154	4.54454	0.057627	-0.128815	0.210413	0.133688	0.715821	0.417102
93B	43475	Fire	Post-fire	F5	Boana	B. leptolineata	32.18	1.35	0	0	0	0.593701	24.9985	306	4.90242	-0.234046	0.119725	0.404442	0.0281975	0.54159	0.500502
94A	42447	Control	Pre-fire	C2	Scinax	S. squalirostris	24	0.8	2888.55	3.46083	1	0.497112	19.4439	229	3.89696	0.160823	-0.0718713	0.476361	0.448212	0.754309	0.468128
94B	74034	Fire	Post-fire	F5	Boana	B. leptolineata	32.11	1.4	0	0	0	0.491088	14.9995	130	3.4486	-0.0156013	0.0910496	0.433894	0.0999987	0.523733	0.481265
95A	61364	Control	Pre-fire	C2	Scinax	S. squalirostris	23	0.8	0	0	0	0.583525	17.7199	184	4.39018	0.104887	-0.0712562	-0.178791	0.0342157	0.227786	0.472102
95B	31018	Fire	Post-fire	F5	Boana	B. leptolineata	31	1.3	0	0	0	0.514071	18.9615	169	3.80458	-0.139883	0.18262	0.404775	0.0547152	0.515414	0.486658
96A	51463	Control	Pre-fire	C2	Scinax	S. squalirostris	23	0.9	0	0	0	0.437516	13.8224	104	2.93155	0.0015226	-0.0714972	0.309124	0.450342	0.65188	0.479234
96B	26864	Fire	Post-fire	F5	Scinax	S. squalirostris	25.16	0.7	3407.64	3.53258	1	0.542334	21.0363	224	4.23419	0.172708	0.065816	0.280186	-0.381478	0.538773	0.5206
97A	17034	Control	Pre-fire	C2	Scinax	S. squalirostris	25	0.6	0	0	0	0.578797	12.607	103	3.87013	-0.0631177	-0.104063	-0.0352088	0.252322	0.312414	0.465757
97B	89285	Control	Post-fire	C1	Boana	B. leptolineata	29.57	1.1	0	0	0	0.504892	14.0383	149	3.6449	0.078746	0.0809904	0.436951	0.101759	0.535812	0.468073
98A	23894	Control	Pre-fire	C2	Scinax	S. squalirostris	24.49	0.8	0	0	0	0.492204	7.3298	54	2.83258	-0.255213	-0.0062413	0.313008	0.454375	0.631579	0.459863
98B	13223	Control	Post-fire	C1	Scinax	S. squalirostris	25.27	0.7	0	0	0	0.493635	11.5782	98	3.26525	-0.0398978	0.210765	0.298572	-0.364888	0.562241	0.450402
99A	22414	Control	Pre-fire	C2	Scinax	S. squalirostris	25.69	0.8	0	0	0	0.453449	13.3548	85	2.90633	-0.0412182	-0.114799	0.221567	0.413841	0.570564	0.449857
99B	9518	Control	Post-fire	C1	Boana	B. leptolineata	29.82	1.25	0	0	0	0.522773	12.1814	89	3.38534	0.0882843	0.0964343	0.467152	0.146376	0.564139	0.462618
9A	25309	Fire	Pre-fire	F3	Scinax	S. squalirostris	16.85	0.2	0	0	0	0.553401	10.1832	93	3.61878	-0.128969	-0.0468218	-0.199002	-0.0848758	0.2437	0.434528
9B	21170	Control	Pre-fire	C4	Scinax	S. squalirostris	21.5	0.7	11810.7	4.07231	1	0.607172	10.4174	102	4.05131	-0.132502	-0.0534806	-0.194782	-0.00104103	0.223246	0.429039
9C	11779	Fire	Post-fire	F4	Scinax	S. squalirostris	25.84	0.8	0	0	0	0.576213	7.05526	51	3.26853	-0.239424	0.179686	0.39707	-0.175368	0.517984	0.486421
